# Supplementary material for: Vector-Borne and Zoonotic Pathogens in Raccoon Dogs (Nyctereutes procyonoides) and Raccoons (Procyon lotor) from Schleswig-Holstein, Germany
Source: Pathogens. 2024 Mar 21;13(3):270. doi: 10.3390/pathogens13030270 (PMC10975393; doi:10.3390/pathogens13030270)
Supplement: Supplementary file 1 [file pathogens-13-00270-s001.zip]

Archive with 1 entries (1 files):
- pathogens-2912840-supplementary.xlsx
