# Supplementary material for: Vector-Borne and Zoonotic Pathogens in Raccoon Dogs (Nyctereutes procyonoides) and Raccoons (Procyon lotor) from Schleswig-Holstein, Germany
Source: Pathogens. 2024 Mar 21;13(3):270. doi: 10.3390/pathogens13030270 (PMC10975393; doi:10.3390/pathogens13030270)
Supplement: Supplementary file 1 [file pathogens-13-00270-s001.zip › pathogens-2912840-supplementary.xlsx]

## Sheet: Overview
Identification number	Hunting ground	District	Date of retrieval	Storage	Sex	Age	Rickettsia	Borreliella	Leptospira	Sarcoptes mange	Number of Ixodida	Number of Siphonaptera	Number of Phthiraptera	Number of Hippoboscidae	Total number of ectoparasites
Raccoon dog 1	Lieth	Dithmarschen	2021-01-26	frozen	female	Juvenile	0	0	1	No	4	0	0	0	4
Raccoon dog 2	Vaalermoor	Steinburg	2021-04-18	frozen	male	Juvenile	0	0	0	No	12	0	0	0	0
Raccoon dog 3	Holstenniendorf	Steinburg	2021-05-09	frozen	male	Adult	0	0	0	No	27	0	0	0	12
Raccoon dog 4	Lieth	Dithmarschen	2021-01-26	frozen	male	Juvenile	0	0	0	No	0	0	0	0	0
Raccoon dog 5	Krummendiek	Steinburg	2021-05-09	frozen	male	Adult	0	0	0	No	48	0	1	0	0
Raccoon dog 6	Windbergen	Dithmarschen	2021-01-28	frozen	female	Adult	0	0	0	No	0	0	0	0	27
Raccoon dog 7	Westermühlen	Steinburg	2021-03-14	frozen	female	Juvenile	0	0	0	No	1	0	0	0	0
Raccoon dog 8	Elskop	Steinburg	2021-04-02	frozen	female	Adult	0	0	0	No	0	0	0	0	0
Raccoon dog 9	Elskop	Steinburg	2021-04-02	frozen	male	Juvenile	0	0	0	No	0	0	0	0	49
Raccoon dog 10	Westermühlen	Steinburg	2021-04-03	frozen	female	Juvenile	0	0	0	No	4	0	0	0	0
Raccoon dog 11	Westermühen	Steinburg	2021-04-03	frozen	male	Juvenile	0	0	0	No	0	0	0	0	0
Raccoon dog 12	Nortorf	Steinburg	2021-04-19	frozen	male	Juvenile	0	0	0	No	0	0	0	0	1
Raccoon dog 13	Nortorf	Steinburg	2021-04-19	frozen	female	Juvenile	0	0	0	No	0	0	0	0	4
Raccoon dog 14	Westermühlen	Steinburg	2021-04-15	frozen	male	Juvenile	0	0	0	No	0	0	0	0	0
Raccoon dog 15	Westermühlen	Steinburg	2021-04-15	frozen	female	Juvenile	0	0	0	No	2	0	0	0	0
Raccoon dog 16	Witzwort	Nordfriesland	2021-08-02	frozen	female	Juvenile	0	0	1	No	0	0	0	0	2
Raccoon dog 17	Witzwort	Nordfriesland	2021-08-30	frozen	male	Juvenile	0	0	0	No	12	0	0	0	12
Raccoon dog 18	GJB Beidenfleth	Steinburg	2021-08-22	frozen	male	Juvenile	0	0	0	No	0	0	0	0	9
Raccoon dog 19	EJB Wacken Süd	Steinburg	2021-08-20	frozen	female	Adult	0	0	0	No	9	0	0	0	0
Raccoon dog 20	Mariannenhof(24395 Stangheck)	Schleswig- Flensburg	2021-08-18	frozen	male	Juvenile	0	0	1	No	0	0	0	0	5
Raccoon dog 21	Nordstrand	Nordfriesland	2021-09-19	frozen	male	Juvenile	0	0	0	No	5	0	0	0	0
Raccoon dog 22	Nordstrand	Nordfriesland	2021-09-19	frozen	female	Juvenile	0	0	0	No	4	0	0	0	4
Raccoon dog 23	Witzwort	Nordfriesland	2021-08-30	frozen	male	Juvenile	0	0	0	No	9	0	0	0	9
Raccoon dog 24	Witzwort	Nordfriesland	2021-08-24	frozen	male	Juvenile	0	0		No	0	0	0	0	0
Raccoon dog 25	Kaaks	Steinburg	2021-07-20	frozen	female	Adult	0	0	0	No	18	0	0	2	0
Raccoon dog 26	GJB Beidenfleth	Steinburg	2021-08-15	frozen	male	Juvenile	0	0	0	No	4	0	0	0	20
Raccoon dog 27	Albsfelder Tannen	Herzogtum Lauenburg	2021-09-21	frozen	female	Juvenile	0	0	0	No	14	0	0	0	1
Raccoon dog 28	Albsfelder Tannen	Herzogtum Lauenburg	2021-08-24	frozen	female	Juvenile	0	0	0	No	20	0	0	0	11
Raccoon dog 29	Mustin	Herzogtum Lauenburg	2021-10-03	frozen	male	Adult	0	0	0	No	6	0	0	0	2
Raccoon dog 30	Mustin	Herzogtum Lauenburg	2021-10-05	frozen	female	Juvenile	0	0	1	No	0	0	0	0	1
Raccoon dog 31	Nordstrand	Nordfriesland	2021-09-06	frozen	female	Juvenile	0	0	0	No	1	0	0	0	30
Raccoon dog 32	Mühlenbarbek	Steinburg	2021-10-09	frozen	female	Juvenile	0	0	0	No	0	0	0	0	4
Raccoon dog 33	Elpersbüttel	Dithmarschen	2021-10-09	frozen	male	Juvenile	0	0	0	No	0	0	0	0	0
Raccoon dog 34	Elpersbüttel	Dithmarschen	2021-10-09	frozen	female	Juvenile	0	0	0	No	0	0	0	0	49
Raccoon dog 35	Westermühlen	Steinburg	2021-08-20	frozen	male	Adult	0	0	0	No	11	0	0	0	0
Raccoon dog 36	Westermühlen	Steinburg	2021-10-13	frozen	male	Juvenile	0	0	0	No	2	0	0	0	8
Raccoon dog 37	Westermühlen	Steinburg	2021-11-21	frozen	female	Juvenile	0	0	1	No	0	0	0	0	4
Raccoon dog 38	Westermühlen	Steinburg	2021-10-12	frozen	female	Juvenile	0	0	0	No	1	0	0	0	13
Raccoon dog 39	EJB Wacken Süd	Steinburg	2021-10-23	frozen	male	Adult	0	0	0	No	30	0	0	0	1
Raccoon dog 40	Albsfelder Tannen	Herzogtum Lauenburg	2021-11-21	frozen	male	Juvenile	0	0	1	No	3	1	0	0	5
Raccoon dog 41	Albsfelder Tannen	Herzogtum Lauenburg	2021-11-21	frozen	male	Juvenile	0	0	1	No	1	48	0	0	1
Raccoon dog 42	Lübeck	Lübeck	2021-10-23	frozen	male	Juvenile	0	0	0	No	3	24	0	0	9
Raccoon dog 43	Lübeck	Lübeck	2021-11-27	frozen	female	Adult			0	Yes	4	0	0	0	22
Raccoon dog 44	Behlendorf Forst	Herzogtum Lauenburg	2021-12-14	frozen	male	Juvenile	0	0	0	Yes	220	0	0	0	5
Raccoon dog 45	Ritzerauer Forst	Herzogtum Lauenburg	2021-09-09	frozen	female	Juvenile	0	0	0	No	2	0	0	0	12
Raccoon dog 46	Ritzerauer Forst	Herzogtum Lauenburg	2021-10-10	frozen	female	Adult	0	0	0	No	8	0	0	0	0
Raccoon dog 47	Sophienhamm	Rendsburg-Eckernförde	2022-02-05	frozen	female	Adult	0	0	0	No	0	0	0	0	0
Raccoon dog 48	Morsumkoog	Nordfriesland	2021-10-11	frozen	male	Juvenile	0	0	0	No	3	1	0	0	12
Raccoon dog 49	Bad Schwartau	Ostholstein	2021-10-12	frozen	male	Juvenile	0	0	1	No	0	0	0	0	3
Raccoon dog 50	Morsumkoog	Nordfriesland	2021-11-25	frozen	female	Juvenile	0	0	0	No	0	0	0	0	6
Raccoon dog 51	Elsdorf-Westermühlen	Steinburg	2022-06-25	frozen	female	Adult	0	0	0	No	13	0	0	0	6
Raccoon dog 52	Morsumkoog	Nordfriesland	2022-02-05	frozen	male	Juvenile	0	0	0	No	0	0	0	0	3
Raccoon dog 53	Morsumkoog	Nordfriesland	2021-10-03	frozen	male	Juvenile	0	0	0	No	1	0	0	0	0
Raccoon dog 54	Elsdorf-Westermühlen	Steinburg	2021-10-09	frozen	male	Juvenile	0	0	0	No	2	3	0	0	0
Raccoon dog 55	Bad Schwartau	Ostholstein	2021-10-12	frozen	male	Juvenile	0	0	1	No	1	0	0	0	0
Raccoon dog 56	Bad Schwartau	Ostholstein	2022-07-24	non-frozen	female	Juvenile	0	0	0	No	9	0	0	0	3
Raccoon dog 57	Bad Schwartau	Ostholstein	2021-10-11	frozen	male	Juvenile	0	0	0	No	9	0	0	0	0
Raccoon dog 58	Ratekau	Ostholstein	2021-10-08	frozen	male	Juvenile	0	0	1	No	1	0	0	0	0
Raccoon dog 59	Bad Schwartau	Ostholstein	2022-07-27	non-frozen	male	Juvenile	0	0	1	Yes	31	0	0	3	0
Raccoon dog 60	Gut Behlendorf	Herzogtum Lauenburg	2021-12-08	frozen	female	Adult	0	0	0	No	0	0	1	0	1
Raccoon dog 61	Behlendorf Forst	Herzogtum Lauenburg	2022-07-28	non-frozen	male	Juvenile	0	0	1	Yes	3	0	0	2	30
Raccoon dog 62	Bad Segeberg	Segeberg	2022-08-07	frozen	female	Juvenile	0	0	1	No	21	0	1	0	0
Raccoon dog 63	Kisdorf	Segeberg	2022-08-31	non-frozen	male	Adult	0	0	0	Yes	5	0	0	0	4
Raccoon dog 64	Westermühlen	Steinburg	2019-06-03	frozen	female	Juvenile			0	No	12	0	0	0	160
Raccoon dog 65	Ohrsee/ Gokels	Rendsburg-Eckernförde	2019-06-19	gefroren	female	Juvenile			0	No	0	0	0	0	3
Raccoon dog 66	Uelvesbüll	Nordfriesland	2022-08-08	frozen	female	Juvenile	0	0	1	No	12	0	0	0	7
Raccoon dog 67	Vaalermoor	Steinburg	2022-08-31	frozen	male	Adult	0	0	0	No	0	0	0	0	1
Raccoon dog 68	Bad Schwartau	Ostholstein	2022-07-28	frozen	male	Juvenile	0	0	0	No	5	0	0	0	0
Raccoon dog 69	Bad Schwartau	Ostholstein	2022-08-15	frozen	male	Juvenile	0	0	0	No	5	0	0	0	4
Raccoon dog 70	Bad Schwartau	Ostholstein	2021-10-16	frozen	male	Juvenile	0	0	0	No	3	0	0	0	1
Raccoon dog 71	Morsumkoog	Nordfriesland	2021-10-16	frozen	female	Juvenile	0	0	0	No	0	0	0	0	5
Raccoon dog 72	Elpersbüttel	Dithmarschen	2022-08-07	frozen	male	Juvenile	0	0	0	No	6	0	0	0	0
Raccoon dog 73	Vaalermoor	Steinburg	2022-08-05	frozen	female	Juvenile	0	0	1	No	0	0	0	0	14
Raccoon dog 74	Uelvesbüll	Nordfriesland	2022-08-07	frozen	female	Juvenile	0	0	0	No	2	0	4	0	10
Raccoon dog 75	Elpersbüttel	Dithmarschen	2021-11-09	frozen	male	Juvenile	0	0	0	No	3	0	0	0	1
Raccoon dog 76	Westermühlen	Steinburg	2022-02-05	frozen	male	Adult	0	0	0	No	0	0	0	0	2
Raccoon dog 77	Morsumkoog	Nordfriesland	2022-01-22	frozen	male	Juvenile	0	0	0	No	3	0	0	0	4
Raccoon dog 78	Vaalermoor	Steinburg	2022-08-15	frozen	male	Juvenile	0	0	1	No	0	0	0	0	0
Raccoon dog 79	Heiderfeld	Segeberg	2022-08-15	frozen	female	Juvenile	0	0	0	No	0	0	0	0	0
Raccoon dog 80	Altwittenbek	Rendsburg-Eckernförde	2022-10-19	frozen	male	Juvenile	0	0	0	No	1	0	0	0	0
Raccoon dog 81	Elsdorf-Westermühlen	Steinburg	2021-11-13	frozen	male	Juvenile	0	0	0	No	28	0	1	1	0
Raccoon dog 82	Wolmersdorf	Dithmarschen	2022-10-19	frozen	male	Juvenile	0	0	0	No	4	0	0	0	0
Raccoon dog 83	Elsdorf-Westermühlen	Steinburg	2021-11-14	frozen	female	Juvenile	0	0	0	No	4	0	0	0	0
Raccoon dog 84	Süderholm	Dithmarschen	2022-10-28	frozen	female	Juvenile	0	0	0	No	32	0	0	0	0
Raccoon dog 85	Bad Schwartau	Ostholstein	2022-02-26	frozen	female	Adult	0	0	0	No	160	0	0	0	0
Raccoon dog 86	Elsdorf-Westermühlen	Steinburg	2021-10-29	frozen	female	Juvenile	0	0	0	No	3	0	0	0	1
Raccoon dog 87	Bad Schwartau	Ostholstein	2022-01-30	frozen	male	Juvenile	0	0	0	No	0	0	0	0	0
Raccoon dog 88	Bad Schwartau	Ostholstein	2022-01-30	frozen	female	Juvenile	0	0	1	No	0	0	0	0	0
Raccoon dog 89	Katinger Watt	Nordfriesland	2021-10-31	frozen	male	Adult	0	0	0	No	7	0	0	0	0
Raccoon dog 90	Eidermündung	Nordfriesland	2022-02-26	frozen	female	Juvenile	0	0	0	No	1	0	0	0	9
Raccoon dog 91	Albsfelder Tannen	Herzogtum Lauenburg	2021-10-11	frozen	male	Juvenile	0	0	1	No	4	0	0	0	0
Raccoon dog 92	Eiderstedt, Büttel B5	Nordfriesland	2022-02-26	frozen	male	Adult	0	0	0	No	0	0	0	0	0
Raccoon dog 93	Bad Schwartau	Ostholstein	2021-11-04	frozen	male	Juvenile	0	0	0	No	1	0	0	0	0
Raccoon dog 94	Uelvesbüll	Nordfriesland	2021-11-19	frozen	female	Juvenile	0	0	1	No	0	0	0	0	0
Raccoon dog 95	Beidenfleth	Steinburg	2022-11-03	frozen	male	Juvenile	0	0	0	No	5	0	0	0	0
Raccoon dog 96	Schinkel	Rendsburg-Eckernförde	2022-07-25	frozen	female	Juvenile	0	0	0	No	1	0	0	0	0
Raccoon dog 97	Schinkel	Rendsburg-Eckernförde	2022-02-26	frozen	female	Juvenile	0	0	0	No	0	0	0	0	0
Raccoon dog 98	Bad Schwartau	Ostholstein	2022-11-03	frozen	female	Juvenile	0	0	1	No	0	0	0	0	2
Raccoon dog 99	Bad Schwartau	Ostholstein		frozen	female	Juvenile	0	0	0	No	0	0	0	0	0
Raccoon dog 100	Bad Schwartau	Ostholstein	2021-10-14	frozen	female	Juvenile	0	0	0	No	9	0	0	0	0
Raccoon dog 101	Stolk	Schleswig- Flensburg	2021-10-14	frozen	male	Juvenile	0	1	0	No	13	0	0	1	0
Raccoon dog 102	Seeth	Nordfriesland		frozen	female	Juvenile	0	0	0	No	0	0	0	0	0
Raccoon dog 103	Bad Schwartau	Ostholstein	2021-09-23	frozen	male	Juvenile	0	0	0	No	10	0	0	0	0
Raccoon dog 104	Stolk	Schleswig- Flensburg	2021-12-14	frozen	male	Juvenile	0	0	0	No	1	0	0	0	0
Raccoon dog 105	Felde	Rendsburg-Eckernförde	2022-07-23	frozen	male	Adult	0	0	0	No	2	0	0	0	1
Raccoon dog 106	Beltringharder Koog	Nordfriesland	2022-01-22	frozen	male	Juvenile	0	0	0	No	0	0	0	0	9
Raccoon dog 107	Uelvesbüll	Nordfriesland	2022-01-31	frozen	female	Juvenile	0	0	0	No	4	0	0	0	0
Raccoon dog 108	Beidenfleth	Steinburg	2021-10-10	frozen	male	Adult	0	0	0	No	0	0	0	0	3
Raccoon dog 109	Beidenfleth	Steinburg	2021-10-31	frozen	male	Juvenile	0	0	0	No	0	0	0	0	0
Raccoon dog 110	Altwittenbek	Rendsburg-Eckernförde	2022-07-28	frozen	male	Juvenile	0	0	1	No	0	0	0	0	18
Raccoon 1	Kochendorf	Rendsburg-Eckernförde	2021-03-01	frozen	male	Adult	0	0	0	No	0	0	0	0	4
Raccoon 2	Rüting	Ostholstein	2021-03-04	frozen	female	Juvenile	0	0	0	No	0	0	0	0	14
Raccoon 3	Kochendorf	Rendsburg-Eckernförde	2021-08-19	frozen	male	Juvenile	0	0	0	No	0	0	0	0	20
Raccoon 4	Gut Behlendorf	Ostholstein	2021-09-13	frozen	male	Adult	0	0	0	No	0	0	0	0	6
Raccoon 5	Uelvesbüll	Nordfriesland	2021-09-11	frozen	female	Juvenile	0	0	0	No	0	0	0	0	0
Raccoon 6	Haale	Rendsburg-Eckernförde	2021-09-11	frozen	female	Juvenile	0	0	0	No	1	0	0	0	0
Raccoon 7	Beidenfleth	Steinburg	2021-09-12	frozen	female	Juvenile	0	0	1	No	0	0	0	0	27
Raccoon 8	Beidenfleth	Steinburg	2021-09-12	frozen	female	Adult	0	0	0	No	0	0	0	0	4
Raccoon 9	Elpersbüttel	Dithmarschen	2021-09-23	frozen	female	Juvenile	0	1	0	No	0	0	0	0	0
Raccoon 10	Uelvesbüll	Nordfriesland	2021-09-23	frozen	female	Juvenile	0	0	0	No	9	0	0	0	220
Raccoon 11	Westermühlen	Steinburg	2021-09-23	frozen	male	Juvenile	0	0	0	No	0	0	0	0	2
Raccoon 12	Uelvesbüll	Nordfriesland	2021-11-12	frozen	female	Juvenile	0	0	0	No	0	0	0	0	0
Raccoon 13	Elpersbüttel	Dithmarschen	2022-01-08	frozen	male	Juvenile	0	0	0	No	0	0	0	0	0
Raccoon 14	Kochendorf	Rendsburg-Eckernförde	2021-12-19	frozen	male	Juvenile	0	0	0	No	0	0	0	0	9
Raccoon 15	Sophienhamm	Rendsburg-Eckernförde	2022-01-01	frozen	male	Adult	0	0	0	No	0	0	0	0	1
Raccoon 16	Altwittenbek	Steinburg	2022-02-28	frozen	male	Juvenile	0	0	0	No	0	0	0	0	34
Raccoon 17	Beltringharder Koog	Nordfriesland	2022-02-07	frozen	female	Juvenile	0	0	0	No	0	0	0	0	1
Raccoon 18	Sophienhamm	Rendsburg-Eckernförde	2022-10-28	frozen	female	Adult	0	0	0	No	2	0	0	0	0
Raccoon 19	Borsfleth	Steinburg	2021-11-18	frozen	male	Adult	0	0	0	No	0	0	0	0	5
Raccoon 20	Wacken Süd	Steinburg	2022-06-29	frozen	male	Adult	0	0	0	No	0	0	0	0	5
Raccoon 21	Wacken Süd	Steinburg	2022-04-25	frozen	male	Juvenile				No	0	0	0	0	0
Raccoon 22	Blomsche Wildnis	Steinburg	2022-06-19	frozen	male	Juvenile	0	0	0	No	0	0	0	0	5
Raccoon 23	Rüting	Ostholstein	2022-07-08	frozen	female	Adult	0	0	0	No	0	0	0	0	0
Raccoon 24	Mühlenbarbek	Steinburg	2022-07-16	frozen	male	Adult	0	0	1	No	0	0	0	0	4
Raccoon 25	Altwittenbek	Steinburg	2022-08-02	frozen	female	Juvenile	0	0	0	No	1	0	0	0	32
Raccoon 26	Schinkel	Rendsburg-Eckernförde	2022-10-06	frozen	female	Juvenile	0	0	0	No	0	9	0	0	0
Raccoon 27	Süderholm	Dithmarschen	2022-07-23	frozen	female	Adult	0	0	0	No	0	0	0	0	1
Raccoon 28	Gokels	Rendsburg-Eckernförde	2022-08-01	frozen	female	Juvenile	0	0	0	No	3	0	0	0	9
Raccoon 29	Störtewerker Koog	Nordfriesland	2022-07-10	frozen	male	Juvenile	0	0	0	No	0	0	0	0	0
Raccoon 30	Uelvesbüll	Nordfriesland	2022-10-02	frozen	female	Juvenile	0	0	0	No	15	0	3	0	0

## Sheet: Leptospira
Reaction	Position	Identification numbers	Gene Name	Ct	Concentration	Call	Date PCR
1	A1	Raccoon 15/Raccoon 16	-	-	-	Negative	2023-02-10
2	A2	Raccoon dog 2/Raccoon dog 3	-	-	-	Negative	2023-02-10
3	A3	Raccoon dog 18/Raccoon dog 19	-	-	-	Negative	2023-02-10
4	A4	Raccoon dog 35/Raccoon dog 36	-	-	-	Negative	2023-02-10
5	A5	Raccoon dog 51/Raccoon dog 52	-	-	-	Negative	2023-02-10
6	A6	Raccoon dog 67/Raccoon dog 72	-	-	-	Negative	2023-02-10
7	A7	Raccoon dog 83/Raccoon dog 84	-	-	-	Negative	2023-02-10
8	A8	Raccoon dog 99/Raccoon dog 100	-	-	-	Negative	2023-02-10
9	A9	AKO1/AKO2	-	-	-	Negative	2023-02-10
10	B1	Raccoon 13/Raccoon 14	-	-	-	Negative	2023-02-10
11	B2	Raccoon 30/Raccoon dog 1	-	40.45	-	Positive	2023-02-10
12	B3	Raccoon dog 16/Raccoon dog 17	-	35.44	-	Positive	2023-02-10
13	B4	Raccoon dog 33/Raccoon dog 34	-	-	-	Negative	2023-02-10
14	B5	Raccoon dog 49/Raccoon dog 50	-	37.05	-	Positive	2023-02-10
15	B6	Raccoon dog 65/Raccoon dog 66	-	31.90	-	Positive	2023-02-10
16	B7	Raccoon dog 81/Raccoon dog 82	-	-	-	Negative	2023-02-10
17	B8	Raccoon dog 97/Raccoon dog 98	-	40.99	-	Positive	2023-02-10
18	B9	AKO1/AKO2	-	-	-	Negative	2023-02-10
19	C1	Raccoon 11/Raccoon 12	-	-	-	Negative	2023-02-10
20	C2	Raccoon 28/Raccoon 29	-	-	-	Negative	2023-02-10
21	C3	Raccoon dog 14/Raccoon dog 15	-	-	-	Negative	2023-02-10
22	C4	Raccoon dog 31/Raccoon dog 32	-	-	-	Negative	2023-02-10
23	C5	Raccoon dog 47/Raccoon dog 48	-	-	-	Negative	2023-02-10
24	C6	Raccoon dog 63/Raccoon dog 64	-	-	-	Negative	2023-02-10
25	C7	Raccoon dog 79/Raccoon dog 80	-	-	-	Negative	2023-02-10
26	C8	Raccoon dog 95/Raccoon dog 96	-	-	-	Negative	2023-02-10
27	C9	AKO1/AKO2	-	-	-	Negative	2023-02-10
28	D1	Raccoon 9/Raccoon 10	-	-	-	Negative	2023-02-10
29	D2	Raccoon 26/Raccoon 27	-	-	-	Negative	2023-02-10
30	D3	Raccoon dog 12/Raccoon dog 13	-	-	-	Negative	2023-02-10
31	D4	Raccoon dog 29/Raccoon dog 30	-	35.86	-	Positive	2023-02-10
32	D5	Raccoon dog 45/Raccoon dog 46	-	43.24	-	Positive	2023-02-10
33	D6	Raccoon dog 61/Raccoon dog 62	-	32.47	-	Positive	2023-02-10
34	D7	Raccoon dog 77/Raccoon dog 78	-	37.37	-	Positive	2023-02-10
35	D8	Raccoon dog 93/Raccoon dog 94	-	43.14	-	Positive	2023-02-10
36	D9	Raccoon dog 107/Raccoon dog 108	-	-	-	Negative	2023-02-10
37	E1	Raccoon 7/Raccoon 8	-	37.97	-	Positive	2023-02-10
38	E2	Raccoon 24/Raccoon 25	-	36.49	-	Positive	2023-02-10
39	E3	Raccoon dog 10/Raccoon dog 11	-	-	-	Negative	2023-02-10
40	E4	Raccoon dog 27/Raccoon dog 28	-	-	-	Negative	2023-02-10
41	E5	Raccoon dog 43/Raccoon dog 44	-	-	-	Negative	2023-02-10
42	E6	Raccoon dog 59/Raccoon dog 60	-	29.58	-	Positive	2023-02-10
43	E7	Raccoon dog 75/Raccoon dog 76	-	-	-	Negative	2023-02-10
44	E8	Raccoon dog 91/Raccoon dog 92	-	37.92	-	Positive	2023-02-10
45	E9	Raccoon dog 110/Raccoon dog 109	-	30.92	-	Positive	2023-02-10
46	E10	NTC	-	-	-	Negative	2023-02-10
47	F1	Raccoon 5/Raccoon 6	-	41.37	-	Positive	2023-02-10
48	F2	Raccoon 22/Raccoon 23	-	-	-	Negative	2023-02-10
49	F3	Raccoon dog 8/Raccoon dog 9	-	-	-	Negative	2023-02-10
50	F4	Raccoon dog 25/Raccoon dog 26	-	-	-	Negative	2023-02-10
51	F5	Raccoon dog 41/Raccoon dog 42	-	39.09	-	Positive	2023-02-10
52	F6	Raccoon dog 57/Raccoon dog 58	-	36.12	-	Positive	2023-02-10
53	F7	Raccoon dog 73/Raccoon dog 74	-	41.04	-	Positive	2023-02-10
54	F8	Raccoon dog 89/Raccoon dog 88	-	41.64	-	Positive	2023-02-10
55	F9	Raccoon dog 105/Raccoon dog 106	-	-	-	Negative	2023-02-10
56	F10	NTC	-	-	-	Negative	2023-02-10
57	G1	Raccoon 3/Raccoon 4	-	-	-	Negative	2023-02-10
58	G2	Raccoon 19/Raccoon 20	-	-	-	Negative	2023-02-10
59	G3	Raccoon dog 6/Raccoon dog 7	-	-	-	Negative	2023-02-10
60	G4	Raccoon dog 22/Raccoon dog 23	-	-	-	Negative	2023-02-10
61	G5	Raccoon dog 39/Raccoon dog 40	-	40.01	-	Positive	2023-02-10
62	G6	Raccoon dog 55/Raccoon dog 56	-	38.65	-	Positive	2023-02-10
63	G7	Raccoon dog 70/Raccoon dog 71	-	-	-	Negative	2023-02-10
64	G8	Raccoon dog 87/Raccoon dog 88	-	41.15	-	Positive	2023-02-10
65	G9	Raccoon dog 103/Raccoon dog 104	-	-	-	Negative	2023-02-10
66	G10	NPC (Leptospira kirschneri serovar Grippotyphosa 1:10) (Leptospira kirschneri serovar Grippotyphosa 1:10)	-	31.88	-	Positive	2023-02-10
67	H1	Raccoon 1/Raccoon 2	-	-	-	Negative	2023-02-10
68	H2	Raccoon 17/Raccoon 18	-	-	-	Negative	2023-02-10
69	H3	Raccoon dog 4/Raccoon dog 5	-	-	-	Negative	2023-02-10
70	H4	Raccoon dog 20/Raccoon dog 21	-	39.62	-	Positive	2023-02-10
71	H5	Raccoon dog 37/Raccoon dog 38	-	42.90	-	Positive	2023-02-10
72	H6	Raccoon dog 53/Raccoon dog 54	-	40.01	-	Positive	2023-02-10
73	H7	Raccoon dog 68/Raccoon dog 69	-	-	-	Negative	2023-02-10
74	H8	Raccoon dog 85/Raccoon dog 86	-	41.87	-	Positive	2023-02-10
75	H9	Raccoon dog 101/Raccoon dog 102	-	-	-	Negative	2023-02-10
76	H10	AKO1/AKO2	-	-	-	Negative	2023-02-10
77	A1	Raccoon dog 1	-	42.07	-	Positive	2023-02-13
78	A2	Raccoon dog 30	-	33.68	-	Positive	2023-02-13
79	A3	Raccoon dog 46	-	-	-	Negative	2023-02-13
80	A4	Raccoon dog 58	-	34.28	-	Positive	2023-02-13
81	A5	Raccoon dog 74	-	-	-	Negative	2023-02-13
82	A6	Raccoon dog 90	-	-	-	Negative	2023-02-13
83	A7	Raccoon dog 110	-	29.29	-	Positive	2023-02-13
84	B1	Raccoon 30	-	-	-	Negative	2023-02-13
85	B2	Raccoon dog 29	-	-	-	Negative	2023-02-13
86	B3	Raccoon dog 45	-	-	-	Negative	2023-02-13
87	B4	Raccoon dog 57	-	-	-	Negative	2023-02-13
88	B5	Raccoon dog 73	-	37.27	-	Positive	2023-02-13
89	B6	Raccoon dog 89	-	-	-	Negative	2023-02-13
90	B7	Raccoon dog 109	-	-	-	Negative	2023-02-13
91	C1	Raccoon 25	-	-	-	Negative	2023-02-13
92	C2	Raccoon dog 21	-	-	-	Negative	2023-02-13
93	C3	Raccoon dog 42	-	-	-	Negative	2023-02-13
94	C4	Raccoon dog 56	-	-	-	Negative	2023-02-13
95	C5	Raccoon dog 66	-	30.14	-	Positive	2023-02-13
96	C6	Raccoon dog 88	-	40.41	-	Positive	2023-02-13
97	C7	Raccoon dog 98	-	38.71	-	Positive	2023-02-13
98	D1	Raccoon 24	-	34.95	-	Positive	2023-02-13
99	D2	Raccoon dog 20	-	39.08	-	Positive	2023-02-13
100	D3	Raccoon dog 41	-	37.69	-	Positive	2023-02-13
101	D4	Raccoon dog 55	-	36.07	-	Positive	2023-02-13
102	D5	Raccoon dog 65	-	-	-	Negative	2023-02-13
103	D6	Raccoon dog 87	-	-	-	Negative	2023-02-13
104	D7	Raccoon dog 97	-	-	-	Negative	2023-02-13
105	E1	Raccoon 8	-	-	-	Negative	2023-02-13
106	E2	Raccoon dog 17	-	-	-	Negative	2023-02-13
107	E3	Raccoon dog 40	-	39.76	-	Positive	2023-02-13
108	E4	Raccoon dog 54	-	-	-	Negative	2023-02-13
109	E5	Raccoon dog 62	-	38.62	-	Positive	2023-02-13
110	E6	Raccoon dog 86	-	-	-	Negative	2023-02-13
111	E7	Raccoon dog 94	-	42.84	-	Positive	2023-02-13
112	F1	Raccoon 7	-	36.59	-	Positive	2023-02-13
113	F2	Raccoon dog 16	-	33.98	-	Positive	2023-02-13
114	F3	Raccoon dog 39	-	-	-	Negative	2023-02-13
115	F4	Raccoon dog 53	-	-	-	Negative	2023-02-13
116	F5	Raccoon dog 61	-	30.55	-	Positive	2023-02-13
117	F6	Raccoon dog 85	-	-	-	Negative	2023-02-13
118	F7	Raccoon dog 93	-	-	-	Negative	2023-02-13
119	G1	Raccoon 6	-	-	-	Negative	2023-02-13
120	G2	Raccoon dog 3	-	-	-	Negative	2023-02-13
121	G3	Raccoon dog 38	-	-	-	Negative	2023-02-13
122	G4	Raccoon dog 50	-	-	-	Negative	2023-02-13
123	G5	Raccoon dog 60	-	-	-	Negative	2023-02-13
124	G6	Raccoon dog 78	-	36.56	-	Positive	2023-02-13
125	G7	Raccoon dog 92	-	-	-	Negative	2023-02-13
126	G8	NTC	-	-	-	Negative	2023-02-13
127	H1	Raccoon 5	-	-	-	Negative	2023-02-13
128	H2	Raccoon dog 2	-	-	-	Negative	2023-02-13
129	H3	Raccoon dog 37	-	41.19	-	Positive	2023-02-13
130	H4	Raccoon dog 49	-	35.36	-	Positive	2023-02-13
131	H5	Raccoon dog 59	-	28.35	-	Positive	2023-02-13
132	H6	Raccoon dog 77	-	-	-	Negative	2023-02-13
133	H7	Raccoon dog 91	-	36.14	-	Positive	2023-02-13
134	H8	NPC (Leptospira kirschneri serovar Grippotyphosa 1:10)	-	31.31	-	Positive	2023-02-13

## Sheet: Borreliella
Reaction number	Position	Identification numbers	Gene Name	Ct	Concentration	Call	Date PCR
1	A1	Raccoon 15/Raccoon 16	-	-	-	Negative	2023-02-14
2	A2	Raccoon dog 2/Raccoon dog 3	-	-	-	Negative	2023-02-14
3	A3	Raccoon dog 18/Raccoon dog 19	-	-	-	Negative	2023-02-14
4	A4	Raccoon dog 34/Raccoon dog 35	-	-	-	Negative	2023-02-14
5	A5	Raccoon dog 51/Raccoon dog 52	-	-	-	Negative	2023-02-14
6	A6	Raccoon dog 72/Raccoon dog 68	-	-	-	Negative	2023-02-14
7	A7	Raccoon dog 84/Raccoon dog 85	-	-	-	Negative	2023-02-14
8	A8	Raccoon dog 100/Raccoon dog 101	-	37.44	-	Positive	2023-02-14
9	A9	AKO1/AKO1_12	-	-	-	Negative	2023-02-14
10	B1	Raccoon 13/Raccoon 14	-	-	-	Negative	2023-02-14
11	B2	Raccoon 30/Raccoon dog 1	-	-	-	Negative	2023-02-14
12	B3	Raccoon dog 16/Raccoon dog 17	-	-	-	Negative	2023-02-14
13	B4	Raccoon dog 32/Raccoon dog 33	-	-	-	Negative	2023-02-14
14	B5	Raccoon dog 49/Raccoon dog 50	-	-	-	Negative	2023-02-14
15	B6	Raccoon dog 66/Raccoon dog 67	-	-	-	Negative	2023-02-14
16	B7	Raccoon dog 82/Raccoon dog 83	-	-	-	Negative	2023-02-14
17	B8	Raccoon dog 98/Raccoon dog 99	-	-	-	Negative	2023-02-14
18	B9	AKO1_12/AKO2_24	-	-	-	Negative	2023-02-14
19	C1	Raccoon 11/Raccoon 12	-	-	-	Negative	2023-02-14
20	C2	Raccoon 28/Raccoon 29	-	-	-	Negative	2023-02-14
21	C3	Raccoon dog 14/Raccoon dog 15	-	-	-	Negative	2023-02-14
22	C4	Raccoon dog 30/Raccoon dog 31	-	-	-	Negative	2023-02-14
23	C5	Raccoon dog 47/Raccoon dog 48	-	-	-	Negative	2023-02-14
24	C6	Raccoon dog 62/Raccoon dog 63	-	-	-	Negative	2023-02-14
25	C7	Raccoon dog 80/Raccoon dog 81	-	-	-	Negative	2023-02-14
26	C8	Raccoon dog 96/Raccoon dog 97	-	-	-	Negative	2023-02-14
27	C9	AKO1_12/AKO2_24	-	-	-	Negative	2023-02-14
28	D1	Raccoon 9/Raccoon 10	-	35.70	-	Positive	2023-02-14
29	D2	Raccoon 26/Raccoon 27	-	-	-	Negative	2023-02-14
30	D3	Raccoon dog 12/Raccoon dog 13	-	-	-	Negative	2023-02-14
31	D4	Raccoon dog 28/Raccoon dog 29	-	-	-	Negative	2023-02-14
32	D5	Raccoon dog 45/Raccoon dog 46	-	-	-	Negative	2023-02-14
33	D6	Raccoon dog 60/Raccoon dog 61	-	-	-	Negative	2023-02-14
34	D7	Raccoon dog 78/Raccoon dog 79	-	-	-	Negative	2023-02-14
35	D8	Raccoon dog 94/Raccoon dog 95	-	-	-	Negative	2023-02-14
36	D9	Raccoon dog 110	-	-	-	Negative	2023-02-14
37	E1	Raccoon 7/Raccoon 8	-	-	-	Negative	2023-02-14
38	E2	Raccoon 24/Raccoon 25	-	-	-	Negative	2023-02-14
39	E3	Raccoon dog 10/Raccoon dog 11	-	-	-	Negative	2023-02-14
40	E4	Raccoon dog 26/Raccoon dog 27	-	-	-	Negative	2023-02-14
41	E5	Raccoon dog 42/Raccoon dog 44	-	-	-	Negative	2023-02-14
42	E6	Raccoon dog 58/Raccoon dog 59	-	-	-	Negative	2023-02-14
43	E7	Raccoon dog 76/Raccoon dog 77	-	-	-	Negative	2023-02-14
44	E8	Raccoon dog 92/Raccoon dog 93	-	-	-	Negative	2023-02-14
45	E9	Raccoon dog 108/Raccoon dog 109	-	-	-	Negative	2023-02-14
46	F1	Raccoon 5/Raccoon 6	-	-	-	Negative	2023-02-14
47	F2	Raccoon 22/Raccoon 23	-	-	-	Negative	2023-02-14
48	F3	Raccoon dog 8/Raccoon dog 9	-	-	-	Negative	2023-02-14
49	F4	Raccoon dog 24/Raccoon dog 25	-	-	-	Negative	2023-02-14
50	F5	Raccoon dog 40/Raccoon dog 41	-	-	-	Negative	2023-02-14
51	F6	Raccoon dog 56/Raccoon dog 57	-	-	-	Negative	2023-02-14
52	F7	Raccoon dog 74/Raccoon dog 75	-	-	-	Negative	2023-02-14
53	F8	Raccoon dog 90/Raccoon dog 91	-	-	-	Negative	2023-02-14
54	F9	Raccoon dog 106/Raccoon dog 107	-	-	-	Negative	2023-02-14
55	F10	NTC	-	-	-	Negative	2023-02-14
56	G1	Raccoon 3/Raccoon 4	-	-	-	Negative	2023-02-14
57	G2	Raccoon 19/Raccoon 20	-	-	-	Negative	2023-02-14
58	G3	Raccoon dog 6/Raccoon dog 7	-	-	-	Negative	2023-02-14
59	G4	Raccoon dog 22/Raccoon dog 23	-	-	-	Negative	2023-02-14
60	G5	Raccoon dog 38/Raccoon dog 39	-	-	-	Negative	2023-02-14
61	G6	?/Raccoon dog 55	-	-	-	Negative	2023-02-14
62	G7	Raccoon dog 71/Raccoon dog 73	-	-	-	Negative	2023-02-14
63	G8	Raccoon dog 88/Raccoon dog 89	-	-	-	Negative	2023-02-14
64	G9	Raccoon dog 104/Raccoon dog 105	-	-	-	Negative	2023-02-14
65	G10	NPC (Borrelia valaisiana 1:10)	-	30.35	-	Positive	2023-02-14
66	H1	Raccoon 1/Raccoon 2	-	-	-	Negative	2023-02-14
67	H2	Raccoon 17/Raccoon 18	-	-	-	Negative	2023-02-14
68	H3	Raccoon dog 4/Raccoon dog 5	-	-	-	Negative	2023-02-14
69	H4	Raccoon dog 20/Raccoon dog 21	-	-	-	Negative	2023-02-14
70	H5	Raccoon dog 36/Raccoon dog 37	-	-	-	Negative	2023-02-14
71	H6	Raccoon dog 53/Raccoon dog 54	-	-	-	Negative	2023-02-14
72	H7	Raccoon dog 69/Raccoon dog 70	-	-	-	Negative	2023-02-14
73	H8	Raccoon dog 86/Raccoon dog 87	-	-	-	Negative	2023-02-14
74	H9	Raccoon dog 102/Raccoon dog 103	-	-	-	Negative	2023-02-14
75	H10	AKO2_24/AKO2/AKO1_24	-	-	-	Negative	2023-02-14
76	C1	NTC	-	-	-	Negative	2023-02-15
77	D1	NPC (Borrelia valaisiana 1:10)	-	30.45	-	Positive	2023-02-15
78	E1	Raccoon 10	-	-	-	Negative	2023-02-15
79	F1	Raccoon 9	-	33.98	-	Positive	2023-02-15
80	G1	Raccoon dog 101	-	37.52	-	Positive	2023-02-15
81	H1	Raccoon dog 100	-	-	-	Negative	2023-02-15

## Sheet: Rickettsia
Reaction number	Position	Identification numbers	Gene Name	Ct	Concentration	Call	Date PCR
1	A1	Raccoon 15/Raccoon 16	-	-	-	Negative	2023-02-13
2	A2	Raccoon dog 2/Raccoon dog 3	-	-	-	Negative	2023-02-13
3	A3	Raccoon dog 18/Raccoon dog 19	-	40.60	-	Positive	2023-02-13
4	A4	Raccoon dog 34/Raccoon dog 35	-	-	-	Negative	2023-02-13
5	A5	Raccoon dog 51/Raccoon dog 52	-	-	-	Negative	2023-02-13
6	A6	Raccoon dog 72/Raccoon dog 68	-	-	-	Negative	2023-02-13
7	A7	Raccoon dog 100/Raccoon dog 101	-	-	-	Negative	2023-02-13
8	A8	Raccoon dog 84/Raccoon dog 85	-	-	-	Negative	2023-02-13
9	A9	AKO1/AKO1_12	-	-	-	Negative	2023-02-13
10	A10	NTC	-	-	-	Negative	2023-02-13
11	B1	Raccoon 13/Raccoon 14	-	-	-	Negative	2023-02-13
12	B2	Raccoon 30/Raccoon dog 1	-	-	-	Negative	2023-02-13
13	B3	Raccoon dog 16/Raccoon dog 17	-	-	-	Negative	2023-02-13
14	B4	Raccoon dog 32/Raccoon dog 33	-	-	-	Negative	2023-02-13
15	B5	Raccoon dog 49/Raccoon dog 50	-	-	-	Negative	2023-02-13
16	B6	Raccoon dog 66/Raccoon dog 67	-	-	-	Negative	2023-02-13
17	B7	Raccoon dog 98/Raccoon dog 99	-	-	-	Negative	2023-02-13
18	B8	Raccoon dog 82/Raccoon dog 83	-	-	-	Negative	2023-02-13
19	B9	AKO1_12/AKO2_24	-	-	-	Negative	2023-02-13
20	B10	NTC	-	-	-	Negative	2023-02-13
21	C1	Raccoon 11/Raccoon 12	-	-	-	Negative	2023-02-13
22	C2	Raccoon 28/Raccoon 29	-	-	-	Negative	2023-02-13
23	C3	Raccoon dog 14/Raccoon dog 15	-	-	-	Negative	2023-02-13
24	C4	Raccoon dog 30/Raccoon dog 31	-	-	-	Negative	2023-02-13
25	C5	Raccoon dog 47/Raccoon dog 48	-	-	-	Negative	2023-02-13
26	C6	Raccoon dog 62/Raccoon dog 63	-	-	-	Negative	2023-02-13
27	C7	Raccoon dog 96/Raccoon dog 97	-	-	-	Negative	2023-02-13
28	C8	Raccoon dog 80/Raccoon dog 81	-	-	-	Negative	2023-02-13
29	C9	AKO1_12/AKO2_24	-	-	-	Negative	2023-02-13
30	C10	NPC (Rickettisa helvetica)	-	26.78	-	Positive	2023-02-13
31	D1	Raccoon 9/Raccoon 10	-	-	-	Negative	2023-02-13
32	D2	Raccoon 26/Raccoon 27	-	-	-	Negative	2023-02-13
33	D3	Raccoon dog 12/Raccoon dog 13	-	-	-	Negative	2023-02-13
34	D4	Raccoon dog 28/Raccoon dog 29	-	40.17	-	Positive	2023-02-13
35	D5	Raccoon dog 45/Raccoon dog 46	-	-	-	Negative	2023-02-13
36	D6	Raccoon dog 60/Raccoon dog 61	-	-	-	Negative	2023-02-13
37	D7	Raccoon dog 94/Raccoon dog 95	-	-	-	Negative	2023-02-13
38	D8	Raccoon dog 78/Raccoon dog 79	-	-	-	Negative	2023-02-13
39	D9	Raccoon dog 110	-	-	-	Negative	2023-02-13
40	D10	NPC (Rickettisa helvetica)	-	22.35	-	Positive	2023-02-13
41	E1	Raccoon 7/Raccoon 8	-	-	-	Negative	2023-02-13
42	E2	Raccoon 24/Raccoon 25	-	-	-	Negative	2023-02-13
43	E3	Raccoon dog 10/Raccoon dog 11	-	-	-	Negative	2023-02-13
44	E4	Raccoon dog 26/Raccoon dog 27	-	-	-	Negative	2023-02-13
45	E5	Raccoon dog 42//Raccoon dog 44	-	-	-	Negative	2023-02-13
46	E6	Raccoon dog 58/Raccoon dog 59	-	-	-	Negative	2023-02-13
47	E7	Raccoon dog 92/Raccoon dog 93	-	-	-	Negative	2023-02-13
48	E8	Raccoon dog 76/Raccoon dog 77	-	-	-	Negative	2023-02-13
49	E9	Raccoon dog 108/Raccoon dog 109	-	-	-	Negative	2023-02-13
50	E10	NPC (Rickettisa helvetica)	-	24.98	-	Positive	2023-02-13
51	F1	Raccoon 5/Raccoon 6	-	-	-	Negative	2023-02-13
52	F2	Raccoon 22/Raccoon 23	-	-	-	Negative	2023-02-13
53	F3	Raccoon dog 8/Raccoon dog 9	-	-	-	Negative	2023-02-13
54	F4	Raccoon dog 24/Raccoon dog 25	-	-	-	Negative	2023-02-13
55	F5	Raccoon dog 40/Raccoon dog 41	-	-	-	Negative	2023-02-13
56	F6	Raccoon dog 56/Raccoon dog 57	-	-	-	Negative	2023-02-13
57	F7	Raccoon dog 90/Raccoon dog 91	-	-	-	Negative	2023-02-13
58	F8	Raccoon dog 74/Raccoon dog 75	-	-	-	Negative	2023-02-13
59	F9	Raccoon dog 106/Raccoon dog 107	-	-	-	Negative	2023-02-13
60	F10	NPC (Rickettisa helvetica)	-	-	-	Negative	2023-02-13
61	G1	Raccoon 3/Raccoon 4	-	-	-	Negative	2023-02-13
62	G2	Raccoon 19/Raccoon 20	-	-	-	Negative	2023-02-13
63	G3	Raccoon dog 6/Raccoon dog 7	-	-	-	Negative	2023-02-13
64	G4	Raccoon dog 22/Raccoon dog 23	-	-	-	Negative	2023-02-13
65	G5	Raccoon dog 38/Raccoon dog 39	-	-	-	Negative	2023-02-13
66	G6	no number/Raccoon dog 55	-	37.87	-	Positive	2023-02-13
67	G7	Raccoon dog 88/Raccoon dog 89	-	-	-	Negative	2023-02-13
68	G8	Raccoon dog 71/Raccoon dog 73	-	-	-	Negative	2023-02-13
69	G9	Raccoon dog 104/Raccoon dog 105	-	-	-	Negative	2023-02-13
70	G10	AKO2	-	-	-	Negative	2023-02-13
71	H1	Raccoon 1/Raccoon 2	-	-	-	Negative	2023-02-13
72	H2	Raccoon 17/Raccoon 18	-	-	-	Negative	2023-02-13
73	H3	Raccoon dog 4/Raccoon dog 5	-	-	-	Negative	2023-02-13
74	H4	Raccoon dog 20/Raccoon dog 21	-	-	-	Negative	2023-02-13
75	H5	Raccoon dog 36/Raccoon dog 37	-	-	-	Negative	2023-02-13
76	H6	Raccoon dog 53/Raccoon dog 54	-	-	-	Negative	2023-02-13
77	H7	Raccoon dog 86/Raccoon dog 87	-	-	-	Negative	2023-02-13
78	H8	Raccoon dog 69/Raccoon dog 70	-	-	-	Negative	2023-02-13
79	H9	Raccoon dog 102/Raccoon dog 103	-	-	-	Negative	2023-02-13
80	H10	AKO2_24/AKO1_12	-	-	-	Negative	2023-02-13
81	A1	NTC	-	-	-	Negative	2023-02-14
82	B1	NPC (Rickettisa helvetica)	-	22.05	-	Positive	2023-02-14
83	C1	Raccoon dog 55	-	-	-	Negative	2023-02-14
84	D1	no number	-	-	-	Negative	2023-02-14
85	E1	Raccoon dog 29	-	-	-	Negative	2023-02-14
86	F1	Raccoon dog 28	-	-	-	Negative	2023-02-14
87	G1	Raccoon dog 19	-	-	-	Negative	2023-02-14
88	H1	Raccoon dog 18	-	-	-	Negative	2023-02-14
89	A1	NTC	-	-	-	Negative	2023-02-15
90	B1	NPC (Rickettisa helvetica)	-	22.25	-	Positive	2023-02-15
91	C1	Raccoon dog 55	-	-	-	Negative	2023-02-15
92	D1	no number	-	-	-	Negative	2023-02-15
93	E1	Raccoon dog 29	-	-	-	Negative	2023-02-15
94	F1	Raccoon dog 28	-	-	-	Negative	2023-02-15
95	G1	Raccoon dog 19	-	-	-	Negative	2023-02-15
96	H1	Raccoon dog 18	-	-	-	Negative	2023-02-15
